# Supplementary material for: Effectiveness of Pain Neuroscience Education in Physical Therapy: A Systematic Review and Meta-Analysis
Source: Brain Sci. 2025 Jun 18;15(6):658. doi: 10.3390/brainsci15060658 (PMC12191368; doi:10.3390/brainsci15060658)
Supplement: Supplementary file 1 [file brainsci-15-00658-s001.zip]

Archive with 1 entries (1 files):
- brainsci-3644710-supplementary.pdf
